# Supplementary material for: A PubMed search filter for efficiently retrieving exercise training studies
Source: BMC Med Res Methodol. 2024 Dec 18;24:302. doi: 10.1186/s12874-024-02414-z (PMC11653657; doi:10.1186/s12874-024-02414-z)
Supplement: Supplementary file 1 — Supplementary Material 1. [file 12874_2024_2414_MOESM1_ESM.xlsx]

## Sheet: reference set of articles
SUPPLEMENTARY TABLE FOR THE PAPER ENTITLED "A PubMed search filter for efficiently retrieving exercise training studies"
Yin, D., Engracia, M. V., Edema, M. K., Clarke, D. C.
This table contains information on the N = 71 articles in the gold-standard reference set reported in the paper.
Article Title	Reference	Link	Assigned MeSH Terms	MeSH On Demand generated	Population cohort (mean age (yr))	Exercise modes	Program duration (weeks)	Outcome measures/ Program objectives
Effects of Small-Sided Games vs. Interval Training in Aerobic Fitness and Physical Enjoyment in Young Elite Soccer Players	Los Arcos, A., Vázquez, J. S., Martín, J., Lerga, J., Sánchez, F., Villagra, F., & Zulueta, J. J. (2015). Effects of Small-Sided Games vs. Interval Training in Aerobic Fitness and Physical Enjoyment in Young Elite Soccer Players. PloS one, 10(9), e0137224. https://doi.org/10.1371/journal.pone.0137224	https://pubmed.ncbi.nlm.nih.gov/26331623/	Exercise* Soccer*	Soccer	1. Adolescents (15.5)	1. Aerobic training; 4. interval training	8	Continuous maximal multistage running field tesst (estimates the maximal oxygen uptake); Counter movement jump; Physical Activity Enjoyment Scale.
The effect of short-term interval training during the competitive season on physical fitness and signs of fatigue: a crossover trial in high-level youth football players	Faude, O., Steffen, A., Kellmann, M., & Meyer, T. (2014). The effect of short-term interval training during the competitive season on physical fitness and signs of fatigue: a crossover trial in high-level youth football players. International journal of sports physiology and performance, 9(6), 936–944. https://doi.org/10.1123/ijspp.2013-0429	https://pubmed.ncbi.nlm.nih.gov/24622685/	Physical Education and Training/methods* Physical Endurance/physiology Physical Fitness/physiology* Soccer/physiology*	High-Intensity Interval Training Endurance Training Physical Fitness	1. Adolescents (16.5)	1. Aerobic training; 4. interval training (High-intensity)	4	Recovery-stress questionnaire, blood samples, CMJ, straight sprinting, change-in-direction performance, endurance testing
Effect of strength and high-intensity training on jumping, sprinting, and intermittent endurance performance in prepubertal soccer players	Ferrete, C., Requena, B., Suarez-Arrones, L., & de Villarreal, E. S. (2014 ). Effect of strength and high-intensity training on jumping, sprinting, and intermittent endurance performance in prepubertal soccer players. Journal of strength and conditioning research, 28(2), 413–422. https://doi.org/10.1519/JSC.0b013e31829b2222	https://pubmed.ncbi.nlm.nih.gov/24473467/	Athletic Performance/physiology* Muscle Strength Physical Conditioning, Human/methods Physical Conditioning, Human/physiology* Physical Endurance/physiology Resistance Training Running/physiology* Soccer/physiology*	Soccer Athletic Performance Running	1. Adolescents	1. Aerobic training; 2. resistance training (light); 4. interval training (High-intensity)	26	Anthropometry (body height, body weight, body fat percentage); CMJ; 15-m sprint time; yo-yo intermittent endurance run; flexibility (sit and reach) test
Volume vs. intensity in the training of competitive swimmers.	Faude, O., Meyer, T., Scharhag, J., Weins, F., Urhausen, A., & Kindermann, W. (2008). Volume vs. intensity in the training of competitive swimmers. International journal of sports medicine, 29(11), 906–912. https://doi.org/10.1055/s-2008-1038377	https://pubmed.ncbi.nlm.nih.gov/18418808/	Exercise/physiology* Swimming/physiology*	Swimming Athletic Performance	1. Adolescents	1. Aerobic training; 4. interval training (High-intensity); 5. aquatic training	4	Incremental swimming test, performance tests, competition results, psychometric results.
Effects of 5 weeks of high-intensity interval training vs. volume training in 14-year-old soccer players	Sperlich, B., De Marées, M., Koehler, K., Linville, J., Holmberg, H. C., & Mester, J. (2011). Effects of 5 weeks of high-intensity interval training vs. volume training in 14-year-old soccer players. Journal of strength and conditioning research, 25(5), 1271–1278. https://doi.org/10.1519/JSC.0b013e3181d67c38	https://pubmed.ncbi.nlm.nih.gov/21490513/	Adaptation, Physiological Athletic Performance/physiology* Muscle Strength/physiology Physical Education and Training/methods* Physical Endurance/physiology* Soccer/physiology*	Soccer High-Intensity Interval Training Athletic Performance	1. Adolescents (13.5)	1. Aerobic training; 4. Interval training (high-intensity)	5	Body weight, fat free mass, vertical heights of drop, squat, CMJ, maximal oxygen uptake, sprint test.
The effect of 40-m repeated sprint training on maximum sprinting speed, repeated sprint speed endurance, vertical jump, and aerobic capacity in young elite male soccer players	Tønnessen, E., Shalfawi, S. A., Haugen, T., & Enoksen, E. (2011). The effect of 40-m repeated sprint training on maximum sprinting speed, repeated sprint speed endurance, vertical jump, and aerobic capacity in young elite male soccer players. Journal of strength and conditioning research, 25(9), 2364–2370. https://doi.org/10.1519/JSC.0b013e3182023a65	https://pubmed.ncbi.nlm.nih.gov/21869624/	Athletic performance/physiology* Physical Endurance/physiology* Running/physiology* Soccer/physiology*	Soccer Resistance Training Running	1. Adolescents (16.4)	1. Aerobic training (high-intensity); 6. plyometrics (high-intensity); 7. sprint training (high-intensity)	10	40-m sprint, 10x40-m repeated sprint, 20-m acceleration, 20-m top speed, CMJ, beep test, body weight
Generic versus small-sided game training in soccer	Hill-Haas, S. V., Coutts, A. J., Rowsell, G. J., & Dawson, B. T. (2009). Generic versus small-sided game training in soccer. International journal of sports medicine, 30(9), 636–642. https://doi.org/10.1055/s-0029-1220730	https://pubmed.ncbi.nlm.nih.gov/19569006/	Athletic Performance/physiology* Physical Education and Training/methods* Soccer/physiology*	Soccer	1. Adolescents	1. Aerobic training (high-intensity)	7	VO2max treadmill test, multistage fitness test, yo-yo intermittent recovery test level 1, 12x20m test of repeated-sprint training, 20-m sprint test, HR, perceived training intensity, perceptual fatigue
Effects of aerobic training on the exercise-induced decline in short-passing ability in junior soccer players	Impellizzeri, F. M., Rampinini, E., Maffiuletti, N. A., Castagna, C., Bizzini, M., & Wisløff, U. (2008). Effects of aerobic training on the exercise-induced decline in short-passing ability in junior soccer players. Applied physiology, nutrition, and metabolism = Physiologie appliquee, nutrition et metabolisme, 33(6), 1192–1198. https://doi.org/10.1139/H08-111	https://pubmed.ncbi.nlm.nih.gov/19088777/	Athletic Performance/physiology* Athletic Performance/statistics & numerical data* Exercise/physiology* Physical Fitness/physiology Running/physiology Running/ statistics & numerical data Soccer/physiology Soccer/statistics & numerical data*	Soccer	1. Adolescents (17.8)	1. Aerobic training (high-intensity)	4	maximum oxygen uptake, yo-yo intermittent recovery test level 1, short-passing ability
Physiological and performance effects of generic versus specific aerobic training in soccer players	Impellizzeri, F. M., Marcora, S. M., Castagna, C., Reilly, T., Sassi, A., Iaia, F. M., & Rampinini, E. (2006). Physiological and performance effects of generic versus specific aerobic training in soccer players. International journal of sports medicine, 27(6), 483–492. https://doi.org/10.1055/s-2005-865839	https://pubmed.ncbi.nlm.nih.gov/16767613/	Physical Education and Training/methods* Physical Endurance/physiology Physical Fitness/physiology* Soccer/physiology*	Soccer Physical Fitness Running Walking	1. Adolescents	1. Aerobic training; 4. Interval Training (high intensity)	4	maximum oxygen uptake, lactate threshold, running economy at lactate threshold, soccer-specific endurance test (Ekblom's circuit), indices of physical performance during soccer matches (total distance and time spent standing, walking, and at low- and high-intensity running speed)
Aerobic endurance training improves soccer performance	Helgerud, J., Engen, L. C., Wisloff, U., & Hoff, J. (2001). Aerobic endurance training improves soccer performance. Medicine and science in sports and exercise, 33(11), 1925–1931. https://doi.org/10.1097/00005768-200111000-00019	https://pubmed.ncbi.nlm.nih.gov/11689745/	Physical Education and Training/methods* Physical Endurance/physiology* Running/physiology Soccer/physiology*	Endurance Training Running	1. Adolescents (18.1)	1. Aerobic training; 4. Interval training	8	Vo2max, lactate threshold, running economy, during a game (no. of spring, involvements with ball, passes; distance covered), heart frequency, running velocity (10m and 40m), strength (1RM bench and squat), vertical jump, kicking velocity, technique (kicking accuracy)
Game-based training in young elite handball players	Buchheit, M., Laursen, P. B., Kuhnle, J., Ruch, D., Renaud, C., & Ahmaidi, S. (2009). Game-based training in young elite handball players. International journal of sports medicine, 30(4), 251–258. https://doi.org/10.1055/s-0028-1105943	https://pubmed.ncbi.nlm.nih.gov/19199207/	Athletic Performance/physiology* Physical Education and Training/methods* Physical Endurance/physiology* Running/physiology Sports/physiology*	High-Intensity Interval Training Athletic Performance Running	1. Adolescents (15.5)	4. Interval training (high-intensity)	10	counter movement jump (CMJ), 10 m sprint time (10 m), best (RSAbest) and mean (RSAmean) times on a repeated sprint ability (RSA) test, the VIFT and the intermittent endurance index (iEI)
Supramaximal training and postexercise parasympathetic reactivation in adolescents	Buchheit, M., Millet, G. P., Parisy, A., Pourchez, S., Laursen, P. B., & Ahmaidi, S. (2008). Supramaximal training and postexercise parasympathetic reactivation in adolescents. Medicine and science in sports and exercise, 40(2), 362–371. https://doi.org/10.1249/mss.0b013e31815aa2ee	https://pubmed.ncbi.nlm.nih.gov/18202564/	Exercise/physiology Physical Endurance Physical Fitness/physiology*	High-Intensity Interval Training	1. Adolescents (15.6)	2. resistance training; 7. sprint training; 8. sport-specific training	9	HR (during and post exercise), intermittent fitness test, CMJ, 10-m standing-start run, RSA test, HR during submaximal run, HRV
Small-sided game training improves aerobic capacity and technical skills in basketball players	Delextrat, A., & Martinez, A. (2014). Small-sided game training improves aerobic capacity and technical skills in basketball players. International journal of sports medicine, 35(5), 385–391. https://doi.org/10.1055/s-0033-1349107	https://pubmed.ncbi.nlm.nih.gov/24129991/	Athletic Performance/physiology* Physical Education and Training/methods*	Basketball High-Intensity Interval Training Athletic Performance	1. Adolescents	4. Interval training; 8. sport-specific training	6	aerobic fitness, repeated sprint ability (RSA), defensive and offensive agility, upper and lower body power, shooting and passing skills
Aerobic Fitness for Young Athletes: Combining Game-based and High-intensity Interval Training	Harrison, C. B., Kinugasa, T., Gill, N., & Kilding, A. E. (2015). Aerobic Fitness for Young Athletes: Combining Game-based and High-intensity Interval Training. International journal of sports medicine, 36(11), 929–934. https://doi.org/10.1055/s-0034-1396825	https://pubmed.ncbi.nlm.nih.gov/26212246/	Athletic Performance/physiology* Physical Education and Training/methods*	High-Intensity Interval Training Athletic Performance	1. Adolescents (13.9)	4. Interval training (high-intensity); 8. sport-specific training	6	Peak oxygen uptake (V˙ O2peak), VIFT, jump height, and speed
The Effects of Sport-Specific Drills Training or High-Intensity Interval Training in Young Tennis Players	Fernandez-Fernandez, J., Sanz, D., Sarabia, J. M., & Moya, M. (2017). The Effects of Sport-Specific Drills Training or High-Intensity Interval Training in Young Tennis Players. International journal of sports physiology and performance, 12(1), 90–98. https://doi.org/10.1123/ijspp.2015-0684	https://pubmed.ncbi.nlm.nih.gov/27140481/	Athletic Performance/physiology* Physical Education and Training/methods* High-Intensity Interval Training* Tennis/physiology*	High-Intensity Interval Training Tennis	1. Adolescents (14.8)	4. Interval training (high-intensity); 8. sport-specific training	8	peak oxygen uptake (VO2peak), VIFT, speed (20 m, with 5- and 10-m splits), 505 Agility Test, and countermovement jump (CMJ)
Effects of intensity and duration in aerobic high-intensity interval training in highly trained junior cross-country skiers	Sandbakk, Ø., Sandbakk, S. B., Ettema, G., & Welde, B. (2013). Effects of intensity and duration in aerobic high-intensity interval training in highly trained junior cross-country skiers. Journal of strength and conditioning research, 27(7), 1974–1980. https://doi.org/10.1519/JSC.0b013e3182752f08	https://pubmed.ncbi.nlm.nih.gov/23037620/	Athletic Performance Physical Education and Training/methods* Physical Endurance/physiology* Running/physiology* Skiing/physiology*	High-Intensity Interval Training Endurance Training Skating Running	1. Adolescents (17.5)	4. Interval training (high intensity)	8	Time (12-km roller-ski skating and 7-km hill run), VO2max, ventilatory threshold
Endurance training and sprint performance in elite junior cross-country skiers	Sandbakk, Ø., Welde, B., & Holmberg, H. C. (2011). Endurance training and sprint performance in elite junior cross-country skiers. Journal of strength and conditioning research, 25(5), 1299–1305. https://doi.org/10.1519/JSC.0b013e3181d82d11	https://pubmed.ncbi.nlm.nih.gov/21081854/	Athletic Performance* Exercise/physiology* Muscle Strength/physiology Physical Education and Training/methods* Physical Endurance/physiology* Physical Fitness/physiology Running/physiology Skiing/physiology*	Skiing Skating Endurance Training	1. Adolescents (17.4)	1. Aerobic training (high intensity)	8	Vo2max, ventilatory threshold
High-intensity interval training improves VO(2peak), maximal lactate accumulation, time trial and competition performance in 9-11-year-old swimmers	Sperlich, B., Zinner, C., Heilemann, I., Kjendlie, P. L., Holmberg, H. C., & Mester, J. (2010). High-intensity interval training improves VO(2peak), maximal lactate accumulation, time trial and competition performance in 9-11-year-old swimmers. European journal of applied physiology, 110(5), 1029–1036. https://doi.org/10.1007/s00421-010-1586-4	https://pubmed.ncbi.nlm.nih.gov/20683609/	Athletic Performance/physiology* Exercise/physiology* Physical Endurance/physiology* Swimming/physiology*	High-Intensity Interval Training Swimming Physical Endurance	1. Adolescents (10.5)	5. Aquatic training	5	Competition performance, 100 and 2,000m time, VO2peak, rate of maximal lactate accumulation
Five Weeks of Sprint and High-Intensity Interval Training Improves Paddling Performance in Adolescent Surfers	Farley, O. R., Secomb, J. L., Parsonage, J. R., Lundgren, L. E., Abbiss, C. R., & Sheppard, J. M. (2016). Five Weeks of Sprint and High-Intensity Interval Training Improves Paddling Performance in Adolescent Surfers. Journal of strength and conditioning research, 30(9), 2446–2452. https://doi.org/10.1519/JSC.0000000000001364	https://pubmed.ncbi.nlm.nih.gov/26849794/	Athletic Performance* High-Intensity Interval Training* Physical Endurance Running* Sports	High-Intensity Interval Training Athletic Performance	1. Adolescents (14.4)	4. Interval training (high intensity); 7. sprint training (high-intensity)	5	Repeated sprint paddle ability test and 400-m endurance surfboard paddle time trial
Muscle function in aged women in response to a water-based exercises program and progressive resistance training	Bento PC, Rodacki AL. Muscle function in aged women in response to a water-based exercises program and progressive resistance training. Geriatr Gerontol Int. 2015 Nov;15(11):1193-200. doi: 10.1111/ggi.12418. Epub 2014 Dec 11. PMID: 25495858.	https://pubmed.ncbi.nlm.nih.gov/25495858/	Exercise/physiology* Muscle contraction/physiology* Muscle Strength/physiology* Physical Fitness/physiology* Resistance training/methods* Water*	Resistance Training Water	3. older adults (65.5)	2. resistance training; 5. Aquatic training	12	dynamic strength, isometric peak, rate of torque development for the lower limbs
High intensity deep water training can improve aerobic power in elderly women	Broman, G., Quintana, M., Lindberg, T., Jansson, E., & Kaijser, L. (2006). High intensity deep water training can improve aerobic power in elderly women. European journal of applied physiology, 98(2), 117–123. https://doi.org/10.1007/s00421-006-0237-2	https://pubmed.ncbi.nlm.nih.gov/25495858/	Exercise/physiology* Exercise Therapy/methods* Physical Endurance/physiology* Physical Fitness/physiology* Running/physiology* Water	Running Water Walking	3. older adults (69)	5. Aquatic training	8	HR, VO2, maximal ventilation
High-intensity intermittent swimming improves cardiovascular health status for women with mild hypertension	Mohr, M., Nordsborg, N. B., Lindenskov, A., Steinholm, H., Nielsen, H. P., Mortensen, J., Weihe, P., & Krustrup, P. (2014). High-intensity intermittent swimming improves cardiovascular health status for women with mild hypertension. BioMed research international, 2014, 728289. https://doi.org/10.1155/2014/728289	https://pubmed.ncbi.nlm.nih.gov/24812628/	Physical Endurance Swimming/physiology*	Swimming Running	2. adults (44)	5. Aquatic training (high intensity and moderate intensity)	15	blood pressure, resting HR, total cholesterol, LDL-cholesterol, HDL-cholesterol, triglyceride, whole body fat and lean body mass, repeated swimming sprint test, hip and waist circumference, body weight
Effects of soccer vs swim training on bone formation in sedentary middle-aged women	Mohr, M., Helge, E. W., Petersen, L. F., Lindenskov, A., Weihe, P., Mortensen, J., Jørgensen, N. R., & Krustrup, P. (2015). Effects of soccer vs swim training on bone formation in sedentary middle-aged women. European journal of applied physiology, 115(12), 2671–2679. https://doi.org/10.1007/s00421-015-3231-8	https://pubmed.ncbi.nlm.nih.gov/26255288/	Exercise Therapy/methods* Soccer* Swimming*	Soccer Swimming	2. adults (45)	5. Aquatic training (high intensity and moderate intensity); 8. Sport-specific training	15	DXA scanning (Whole-body BMC and areal BMD), resting blood sampling ( procollagen type I N propeptide (P1NP), osteocalcin, C-terminal telopeptide (CTX))
Low-volume high-intensity swim training is superior to high-volume low-intensity training in relation to insulin sensitivity and glucose control in inactive middle-aged women	Connolly, L. J., Nordsborg, N. B., Nyberg, M., Weihe, P., Krustrup, P., & Mohr, M. (2016). Low-volume high-intensity swim training is superior to high-volume low-intensity training in relation to insulin sensitivity and glucose control in inactive middle-aged women. European journal of applied physiology, 116(10), 1889–1897. https://doi.org/10.1007/s00421-016-3441-8	https://pubmed.ncbi.nlm.nih.gov/27473445/	High-Intensity Interval Training/methods* Physical Endurance/physiology* Swimming/physiology*	Swimming	2. adults (44)	5. Aquatic training (high intensity and low intensity)	15	Resting blood sample (sICAM-1 and sVCAM-1 by immunoassays), OGTT test (insulin sensitivity, changes in glucose and insulin)
Oxidative capacity and glycogen content increase more in arm than leg muscle in sedentary women after intense training	Nordsborg, N. B., Connolly, L., Weihe, P., Iuliano, E., Krustrup, P., Saltin, B., & Mohr, M. (2015). Oxidative capacity and glycogen content increase more in arm than leg muscle in sedentary women after intense training. Journal of applied physiology (Bethesda, Md. : 1985), 119(2), 116–123. https://doi.org/10.1152/japplphysiol.00101.2015	https://pubmed.ncbi.nlm.nih.gov/26023221/	Exercise/physiology Physical Endurance/physiology*	Soccer Swimming	2. adults (45)	5. Aquatic training (high intensity and moderate intensity); 8. Sport-specific training	15	citrate synthase maximal activity and protein expression, 3-hydroxyacyl-CoA dehydrogenase maximal activity, muscle glycogen content, and expression of mitochondrial complex II, III, and IV
High-intensity aquatic exercises (HydrOS) improve physical function and reduce falls among postmenopausal women	Moreira, L., Fronza, F. C., dos Santos, R. N., Teixeira, L. R., Kruel, L. F., & Lazaretti-Castro, M. (2013). High-intensity aquatic exercises (HydrOS) improve physical function and reduce falls among postmenopausal women. Menopause (New York, N.Y.), 20(10), 1012–1019. https://doi.org/10.1097/GME.0b013e3182850138	https://pubmed.ncbi.nlm.nih.gov/23531689/	Exercise/physiology Muscle strength Swimming/physiology*	Postural Balance Hand Strength Muscle Strength Exercise Therapy	2. adults (58.8)	5. Aquatic training (high intensity)	24	number of falls and fallers (7 mo before and after the intervention); flexibility, using Wells' Sit-and-Reach Test (FLEX); static balance, using the Unipedal Stance Test (UST); mobility, using the Timed-Up-and-Go test (TUG); handgrip strength of the dominant hand (HGS); and maximal isometric strength of back extensor muscles (SBE), strength of hip flexor muscles (SHF), and strength of knee extens…
The benefits of a high-intensity aquatic exercise program (HydrOS) for bone metabolism and bone mass of postmenopausal women	Moreira, L. D., Fronza, F. C., Dos Santos, R. N., Zach, P. L., Kunii, I. S., Hayashi, L. F., Teixeira, L. R., Kruel, L. F., & Castro, M. L. (2014). The benefits of a high-intensity aquatic exercise program (HydrOS) for bone metabolism and bone mass of postmenopausal women. Journal of bone and mineral metabolism, 32(4), 411–419. https://doi.org/10.1007/s00774-013-0509-y	https://pubmed.ncbi.nlm.nih.gov/24048909/	Exercise/physiology*	Exercise Therapy (mapped from “exercise program”	2. adults (58.8)	5. Aquatic training (high intensity)	24	blood samepl: intact parathyroid hormone (iPTH), procollagen type 1 amino-terminal propeptide (P1NP) and carboxy-terminal cross-linking telopeptide of type I collagen (CTx); Bone mass
The influence of a Tabata interval training program using an aquatic underwater treadmill on various performance variables	Rebold, M. J., Kobak, M. S., & Otterstetter, R. (2013). The influence of a Tabata interval training program using an aquatic underwater treadmill on various performance variables. Journal of strength and conditioning research, 27(12), 3419–3425. https://doi.org/10.1519/JSC.0b013e3182908a09	https://pubmed.ncbi.nlm.nih.gov/24270457/	Athletic Performance/physiology* Running/physiology* Water*	Running	2. adults (21.72)	4. Interval training (high intensity); 5. Aquatic training (high intensity)	8	body fat percentage, force production, flexibility, and anaerobic power.
Effects of high intensity resistance aquatic training on body composition and walking speed in women with mild knee osteoarthritis: a 4-month RCT with 12-month follow-up	Waller, B., Munukka, M., Rantalainen, T., Lammentausta, E., Nieminen, M. T., Kiviranta, I., Kautiainen, H., Häkkinen, A., Kujala, U. M., & Heinonen, A. (2017). Effects of high intensity resistance aquatic training on body composition and walking speed in women with mild knee osteoarthritis: a 4-month RCT with 12-month follow-up. Osteoarthritis and cartilage, 25(8), 1238–1246. https://doi.org/10.1…	https://pubmed.ncbi.nlm.nih.gov/28263901/	Hydrotherapy/methods* Resistance Training/methods*	Resistance Training	2. adults (63.8)	2. resistance training; 5. aquatic training (high intensity)	16	Body composition, Walking speed over 2 km, the knee injury and osteoarthritis outcome score (KOOS), LTPA was recorded with self-reported diaries.
Efficacy of progressive aquatic resistance training for tibiofemoral cartilage in postmenopausal women with mild knee osteoarthritis: a randomised controlled trial	Munukka, M., Waller, B., Rantalainen, T., Häkkinen, A., Nieminen, M. T., Lammentausta, E., Kujala, U. M., Paloneva, J., Sipilä, S., Peuna, A., Kautiainen, H., Selänne, H., Kiviranta, I., & Heinonen, A. (2016). Efficacy of progressive aquatic resistance training for tibiofemoral cartilage in postmenopausal women with mild knee osteoarthritis: a randomised controlled trial. Osteoarthritis and carti…	https://pubmed.ncbi.nlm.nih.gov/27211862/	Resistance Training	Resistance Training Cardiorespiratory Fitness Water	2. adults (64)	2. resistance training; 5. aquatic training (high intensity)	16	T2 relaxation time mapping, delayed gadolinium-enhanced magnetic resonance imaging of cartilage
Evaluation of an early exercise intervention after thoracotomy for non-small cell lung cancer (NSCLC), effects on quality of life, muscle strength and exercise tolerance: randomised controlled trial	Arbane, G., Tropman, D., Jackson, D., & Garrod, R. (2011). Evaluation of an early exercise intervention after thoracotomy for non-small cell lung cancer (NSCLC), effects on quality of life, muscle strength and exercise tolerance: randomised controlled trial. Lung cancer (Amsterdam, Netherlands), 71(2), 229–234. https://doi.org/10.1016/j.lungcan.2010.04.025	https://pubmed.ncbi.nlm.nih.gov/20541832/	Exercise/physiology* Muscle Strength	Resistance Training Muscle Strength Exercise Therapy (from exercise intervention)	2. adults (31.9)	?	12	quadriceps strength using magnetic stimulation, 6 Minute Walking Distance (6MWD) and QoL-EORTC-QLQ-LC13
Weight Lifting and Physical Function Among Survivors of Breast Cancer: A Post Hoc Analysis of a Randomized Controlled Trial	Brown, J. C., & Schmitz, K. H. (2015). Weight Lifting and Physical Function Among Survivors of Breast Cancer: A Post Hoc Analysis of a Randomized Controlled Trial. Journal of clinical oncology : official journal of the American Society of Clinical Oncology, 33(19), 2184–2189. https://doi.org/10.1200/JCO.2014.57.7395	https://pubmed.ncbi.nlm.nih.gov/25964257/	Physical Fitness* Weight Lifting*	Weight Lifting Exercise Walking	2. adults (55.3)	2. resistance training	52	Muscular strength of the upper and lower body was quantified using one-repetition maximum (1-RM) height, weight, whole-body dual-energy x-ray absorptiometry (fat mass and lean mass); Caloric intake (Diet History Questionnaire) Physical activity (International Physical Activity Questionnaire)
Safety and efficacy of resistance exercise in prostate cancer patients with bone metastases	Cormie, P., Newton, R. U., Spry, N., Joseph, D., Taaffe, D. R., & Galvão, D. A. (2013). Safety and efficacy of resistance exercise in prostate cancer patients with bone metastases. Prostate cancer and prostatic diseases, 16(4), 328–335. https://doi.org/10.1038/pcan.2013.22	https://pubmed.ncbi.nlm.nih.gov/23917308/	Exercise Therapy*/adverse effects Exercise*	Resistance Training Exercise Therapy Muscle Strength Walking	3. older adults (73.1)	2. resistance training	12	safety and tolerability of exercise, physical function and physical activity levels, body composition, patient-reported outcome
Effects of concurrent aerobic and strength training on breast cancer survivors: a pilot study.	De Luca, V., Minganti, C., Borrione, P., Grazioli, E., Cerulli, C., Guerra, E., Bonifacino, A., & Parisi, A. (2016). Effects of concurrent aerobic and strength training on breast cancer survivors: a pilot study. Public health, 136, 126–132. https://doi.org/10.1016/j.puhe.2016.03.028	https://pubmed.ncbi.nlm.nih.gov/27161493/	Exercise/physiology Exercise/psychology Exercise Therapy/methods* Exercise Therapy/psychology Resistance Training/methods	Resistance Training	2. adults (45.6)	1. aerobic training; 2. resistance training	24	VO2max, bioelectrical impedance test, maximal strength of principal muscular groups, functional assessment of chronic illness therapy-fatigue: FACIT-F
Combined resistance and aerobic exercise program reverses muscle loss in men undergoing androgen suppression therapy for prostate cancer without bone metastases: a randomized controlled trial	Galvão, D. A., Taaffe, D. R., Spry, N., Joseph, D., & Newton, R. U. (2010). Combined resistance and aerobic exercise program reverses muscle loss in men undergoing androgen suppression therapy for prostate cancer without bone metastases: a randomized controlled trial. Journal of clinical oncology : official journal of the American Society of Clinical Oncology, 28(2), 340–347. https://doi.org/10.1…	https://pubmed.ncbi.nlm.nih.gov/19949016/	Exercise* Muscle Strength Resistance Training*	Muscle Strength Exercise Therapy Exercise (from aerobic exercise)	3. older adults (69.5)	1. aerobic training; 2. resistance training	12	whole body, regional lean mass, muscle strength and function, cardiorespiratory capacity, blood biomarkers, and quality of life
A multicentre year-long randomised controlled trial of exercise training targeting physical functioning in men with prostate cancer previously treated with androgen suppression and radiation from TROG 03.04 RADAR	Galvão, D. A., Spry, N., Denham, J., Taaffe, D. R., Cormie, P., Joseph, D., Lamb, D. S., Chambers, S. K., & Newton, R. U. (2014). A multicentre year-long randomised controlled trial of exercise training targeting physical functioning in men with prostate cancer previously treated with androgen suppression and radiation from TROG 03.04 RADAR. European urology, 65(5), 856–864. https://doi.org/10.10…	https://pubmed.ncbi.nlm.nih.gov/24113319/	Exercise Therapy/adverse effects Exercise Therapy/methods* Physical Conditioning, Human/adverse effects Physical Conditioning, Human/methods* Physical Conditioning, Human/physiology* Physical Fitness/physiology*	Resistance Training Cardiorespiratory Fitness Muscle Strength	3. older adults (71.9)	1. aerobic training; 2. resistance training	52	cardiovascular fitness, physical function, patient-reported outcomes, muscle strength, body composition, and biomarkers.
Exercise prevents fatigue and improves quality of life in prostate cancer patients undergoing radiotherapy	Monga, U., Garber, S. L., Thornby, J., Vallbona, C., Kerrigan, A. J., Monga, T. N., & Zimmermann, K. P. (2007). Exercise prevents fatigue and improves quality of life in prostate cancer patients undergoing radiotherapy. Archives of physical medicine and rehabilitation, 88(11), 1416–1422. https://doi.org/10.1016/j.apmr.2007.08.110	https://pubmed.ncbi.nlm.nih.gov/17964881/	Exercise/psychology* Physical Fitness/psychology	Exercise Exercise Therapy Muscle Strength	?	1. aerobic training	8	Pre- and post-radiotherapy differences in cardiac fitness, fatigue, depression, functional status, physical, social, and functional well-being, leg strength, and flexibility
Interactive Sensor-Based Balance Training in Older Cancer Patients with Chemotherapy-Induced Peripheral Neuropathy: A Randomized Controlled Trial	Schwenk, M., Grewal, G. S., Holloway, D., Muchna, A., Garland, L., & Najafi, B. (2016). Interactive Sensor-Based Balance Training in Older Cancer Patients with Chemotherapy-Induced Peripheral Neuropathy: A Randomized Controlled Trial. Gerontology, 62(5), 553–563. https://doi.org/10.1159/000442253	https://pubmed.ncbi.nlm.nih.gov/26678611/	Exercise Therapy/methods* Postural Balance*	Postural Balance Walking Speed Exercise (from exercise training)	3. older adults (70.3)	balance training	4	changes in sway of ankle, hip, and center of mass (CoM) in both mediolateral and anteroposterior (AP) directions during 30-second balance tests with increasing task difficulty [i.e. standing in feet-closed position with eyes open (EO) and eyes closed (EC), and in semi-tandem position with EO] at baseline and after the intervention. Additionally, gait performance (speed, variability) and fear of f…
An exercise intervention for breast cancer survivors with bone loss	Twiss, J. J., Waltman, N. L., Berg, K., Ott, C. D., Gross, G. J., & Lindsey, A. M. (2009). An exercise intervention for breast cancer survivors with bone loss. Journal of nursing scholarship : an official publication of Sigma Theta Tau International Honor Society of Nursing, 41(1), 20–27. https://doi.org/10.1111/j.1547-5069.2009.01247.x	https://pubmed.ncbi.nlm.nih.gov/19335674/	Exercise*	Muscle Strength Resistance Training	?	2. resistance training	104	Muscle strength (Biodex Velocity Spectrum Evaluation), and dynamic balance (Timed Backward Tandem Walk). Adherence to exercises (self-report of number of prescribed sessions attended and participants' reports of falls).
Evaluation of the effects of sensorimotor exercise on physical and psychological parameters in breast cancer patients undergoing neurotoxic chemotherapy	Vollmers, P. L., Mundhenke, C., Maass, N., Bauerschlag, D., Kratzenstein, S., Röcken, C., & Schmidt, T. (2018). Evaluation of the effects of sensorimotor exercise on physical and psychological parameters in breast cancer patients undergoing neurotoxic chemotherapy. Journal of cancer research and clinical oncology, 144(9), 1785–1792. https://doi.org/10.1007/s00432-018-2686-5	https://pubmed.ncbi.nlm.nih.gov/29943097/	Exercise/physiology*	Resistance Training (from Strength Training)	2. adults (48.6)	Sensorimotor exercise	6	Fullerton Advanced Balance Scale scores, upper and lowre extremity strength, QoL.
Benefits of partnered strength training for prostate cancer survivors and spouses: results from a randomized controlled trial of the Exercising Together project	Winters-Stone, K. M., Lyons, K. S., Dobek, J., Dieckmann, N. F., Bennett, J. A., Nail, L., & Beer, T. M. (2016). Benefits of partnered strength training for prostate cancer survivors and spouses: results from a randomized controlled trial of the Exercising Together project. Journal of cancer survivorship : research and practice, 10(4), 633–644. https://doi.org/10.1007/s11764-015-0509-0	https://pubmed.ncbi.nlm.nih.gov/26715587/	Exercise/psychology* Exercise Therapy/methods* Muscle Strength/physiology* Resistance Training/methods	Resistance Training Muscle Strength	3. Older adults (70.6)	2. Resistance training	26	Body composition, maximal muscle strength, physical function (physical performance battery), SF-36, self-reported moderate-vigorous intensity physical activity, adherence.
Maximal strength, power, and aerobic endurance adaptations to concurrent strength and sprint interval training	Cantrell, G. S., Schilling, B. K., Paquette, M. R., & Murlasits, Z. (2014). Maximal strength, power, and aerobic endurance adaptations to concurrent strength and sprint interval training. European journal of applied physiology, 114(4), 763–771. https://doi.org/10.1007/s00421-013-2811-8	https://pubmed.ncbi.nlm.nih.gov/24390691/	Athletic Performance Muscle Strength Resistance Training/methods*	Resistance Training High-Intensity Interval Training	2. Adults (25.6)	1. Aerobic training, 2. resistance training, 4. interval training (high-intensity)	12	Body composition, 30-s Wingate anaerobic test, 1RM bench press, 1RM back squat, graded exercise test with finger stick lactate measurement (maximal aerobic capacity).
Molecular adaptations to concurrent training	de Souza, E. O., Tricoli, V., Roschel, H., Brum, P. C., Bacurau, A. V., Ferreira, J. C., Aoki, M. S., Neves, M., Jr, Aihara, A. Y., da Rocha Correa Fernandes, A., & Ugrinowitsch, C. (2013). Molecular adaptations to concurrent training. International journal of sports medicine, 34(3), 207–213. https://doi.org/10.1055/s-0032-1312627	https://pubmed.ncbi.nlm.nih.gov/23044732/	Muscle Strength/physiology* Physical Endurance/physiology Resistance Training/methods*	Muscle Strength	2. Adults (23.7)	1. Aerobic training, 2. resistance training, 3. concurrent training, 4. interval training (high-intensity)	8	Strength test (1RM leg press), maximal incremental test (maximal oxxygen uptake VO2max), muscle cross-sectional area.
Endurance Training Intensity Does Not Mediate Interference to Maximal Lower-Body Strength Gain during Short-Term Concurrent Training	Fyfe, J. J., Bartlett, J. D., Hanson, E. D., Stepto, N. K., & Bishop, D. J. (2016). Endurance Training Intensity Does Not Mediate Interference to Maximal Lower-Body Strength Gain during Short-Term Concurrent Training. Frontiers in physiology, 7, 487. https://doi.org/10.3389/fphys.2016.00487	https://pubmed.ncbi.nlm.nih.gov/27857692/	N/A	High-Inensity Interval Training Resistance Training Endurance Training	2. Adults (29)	1. Aerobic training, 2. resistance training, 3. concurrent training 4. interval training (high-intensity, moderate-intensity)	8	Graded exercise test (lactate threshold, peak aerobic power), peak oxygen uptake (VO2peak), maximal sterngth (1RM leg pres adn bench press), CMJ testing, body composition
High intensity interval training does not impair strength gains in response to resistance training in premenopausal women	Gentil, P., de Lira, C. A. B., Filho, S. G. C., La Scala Teixeira, C. V., Steele, J., Fisher, J., Carneiro, J. A., & Campos, M. H. (2017). High intensity interval training does not impair strength gains in response to resistance training in premenopausal women. European journal of applied physiology, 117(6), 1257–1265. https://doi.org/10.1007/s00421-017-3614-0	https://pubmed.ncbi.nlm.nih.gov/28424870/	High-Intensity Interval Training/adverse effects High-Intensity Interval Training/methods* Muscle Strength* Resistance Training/adverse effects Resistance Training/methods*	Resistance Training High-Intensity Interval Training Bicycling Muscle Strength	2. Adults (33)	1. Aerobic training, 2. resistance training, 3. concurrent training 4. interval training (high-intensity)	8	Anthropometry (body composition, waist circumference), 10RM for barbell biceps curl, knee extension,
The Effect of High-Intensity Interval Cycling Sprints Subsequent to Arm-Curl Exercise on Upper-Body Muscle Strength and Hypertrophy	Kikuchi, N., Yoshida, S., Okuyama, M., & Nakazato, K. (2016). The Effect of High-Intensity Interval Cycling Sprints Subsequent to Arm-Curl Exercise on Upper-Body Muscle Strength and Hypertrophy. Journal of strength and conditioning research, 30(8), 2318–2323. https://doi.org/10.1519/JSC.0000000000001315	https://pubmed.ncbi.nlm.nih.gov/26694501/	High-Intensity Interval Training/methods* Muscle Strength/physiology* Resistance Training/methods* Running/physiology*	Resistance Training High-Intensity Interval Training Muscle Strength	2. Adults (20)	1. Aerobic training, 2. resistance training, 3. concurrent training 4. interval training (high-intensity)	8	1RM arm-curl machine, Muscle cross-sectional area, VO2max
Evaluation of Performance Improvements After Either Resistance Training or Sprint Interval-Based Concurrent Training	Laird, R. H., 4th, Elmer, D. J., Barberio, M. D., Salom, L. P., Lee, K. A., & Pascoe, D. D. (2016). Evaluation of Performance Improvements After Either Resistance Training or Sprint Interval-Based Concurrent Training. Journal of strength and conditioning research, 30(11), 3057–3065. https://doi.org/10.1519/JSC.0000000000001412	https://pubmed.ncbi.nlm.nih.gov/26950345/	High-Intensity Interval Training* Muscle Strength/physiology* Resistance Training* Athletic Performance/physiology*	Resistance Training High-Intensity Interval Training Muscle Strength	2. Adults (20)	1. Aerobic training, 2. resistance training, 3. concurrent training 4. interval training (high-intensity)	11	VO2max, 1RM back squat, maximal isometric squat, 10-s modified Wingate test
Concurrent strength and endurance training: the influence of dependent variable selection	Leveritt, M., Abernethy, P. J., Barry, B., & Logan, P. A. (2003). Concurrent strength and endurance training: the influence of dependent variable selection. Journal of strength and conditioning research, 17(3), 503–508. https://doi.org/10.1519/1533-4287(2003)017<0503:csaett>2.0.co;2	https://pubmed.ncbi.nlm.nih.gov/12930177/	Physical Education and Training/methods*	Resistance Training Endurance Training	2. Adults (19)	1. Aerobic training, 2. resistance training, 3. concurrent training 4. interval training (varies)	6	Leg strength (isoinertial, isometric, isokinetic), wingate test (30-s maximal sprint on a multigeared aid-braked cycle ergometer), VO2peak
Specific Training Effects of Concurrent Aerobic and Strength Exercises Depend on Recovery Duration	Robineau, J., Babault, N., Piscione, J., Lacome, M., & Bigard, A. X. (2016). Specific Training Effects of Concurrent Aerobic and Strength Exercises Depend on Recovery Duration. Journal of strength and conditioning research, 30(3), 672–683. https://doi.org/10.1519/JSC.0000000000000798	https://pubmed.ncbi.nlm.nih.gov/25546450/	Exercise/physiology Football/physiology Muscle Strength* Physical Conditioning, Human/methods* Physical Conditioning, Human/physiology Resistance Training	Resistance Training Muscle Strength Physical Conditioning, Human (from additional terms)	2. Adults (25.5)	1. Aerobic training, 2. resistance training, 3. concurrent training 4. interval training (high-intensity)	7	Neuromuscular propertiies measurements, electromyographic activity, mechanical properties and voluntary activation level, aerobic performance test (graded maximal aerobic running test)
Concurrent Training in Rugby Sevens: Effects of High-Intensity Interval Exercises	Robineau, J., Lacome, M., Piscione, J., Bigard, X., & Babault, N. (2017). Concurrent Training in Rugby Sevens: Effects of High-Intensity Interval Exercises. International journal of sports physiology and performance, 12(3), 336–344. https://doi.org/10.1123/ijspp.2015-0370	https://pubmed.ncbi.nlm.nih.gov/27294374/	Athletic Performance/physiology* Football/physiology* High-Intensity Interval Training* Muscle Strength/physiology* Plyometric Exercise	Resistance Training High-Intensity Interval Training Muscle Strength	2. Adults (26)	1. Aerobic training, 2. resistance training, 3. concurrent training 4. interval training (high-intensity)	8	1RM half squat, bench press, CMJ, Maximal voluntary torque of the right knee extensor, aerobic capacity measurement (graded maximal aerobic running test), RSA test (anaerobic and aerobic sprints)
The effects of treadmill sprint training and resistance training on maximal running velocity and power	Ross, R. E., Ratamess, N. A., Hoffman, J. R., Faigenbaum, A. D., Kang, J., & Chilakos, A. (2009). The effects of treadmill sprint training and resistance training on maximal running velocity and power. Journal of strength and conditioning research, 23(2), 385–394. https://doi.org/10.1519/JSC.0b013e3181964a7a	https://pubmed.ncbi.nlm.nih.gov/19204566/	Exercise* Muscle Strength* Resistance Training* Running/physiology*	Resistance Training Running	2. Adults (19.8)	1. Aerobic training, 2. resistance training, 3. concurrent training 4. interval training (varies)	7	Maximal sprint (30-m land-based sprint test, treadmill sprint test) and strength testing (1RM squat)
Comparison of two regimens of concurrent strength and endurance training	Sale, D. G., Jacobs, I., MacDougall, J. D., & Garner, S. (1990). Comparison of two regimens of concurrent strength and endurance training. Medicine and science in sports and exercise, 22(3), 348–356.	https://pubmed.ncbi.nlm.nih.gov/2381303/	Physical Education and Training* Physical Endurance/physiology* Weight Lifting	Weight Lifting Endurance Training	2. Adults (21)	1. Aerobic training, 2. resistance training, 3. concurrent training 4. interval training (varies)	10	Voluntary strength (1RM leg press), aerobic power (electrically braked cycle ergometer for VO2max), voluntary muscle endurance (RM for 80% of 1RM), muscle cross-sectional area, muscle fiber areas, muscle fiber composition, and capillarization, muscle enzyme activities.
Concurrent training with different aerobic exercises	Silva, R. F., Cadore, E. L., Kothe, G., Guedes, M., Alberton, C. L., Pinto, S. S., Pinto, R. S., Trindade, G., & Kruel, L. F. (2012). Concurrent training with different aerobic exercises. International journal of sports medicine, 33(8), 627–634. https://doi.org/10.1055/s-0031-1299698	https://pubmed.ncbi.nlm.nih.gov/22562730/	Bicycling/physiology* Physical Endurance/physiology* Resistance Training/methods* Running/physiology*	Resistance Training Running Physical Endurance	2. Adults (22)	1. Aerobic training, 2. resistance training, 3. concurrent training 4. interval training (high-intensity)	11	Body composition, maximal dynamic strength, local muscular endurance, isometric and isokinetic peak torque, maximal oxygen consumption and second ventilatory threshold.
Effects of high-intensity interval cycling performed after resistance training on muscle strength and hypertrophy	Tsitkanou, S., Spengos, K., Stasinaki, A. N., Zaras, N., Bogdanis, G., Papadimas, G., & Terzis, G. (2017). Effects of high-intensity interval cycling performed after resistance training on muscle strength and hypertrophy. Scandinavian journal of medicine & science in sports, 27(11), 1317–1327. https://doi.org/10.1111/sms.12751	https://pubmed.ncbi.nlm.nih.gov/27659479/	High-Intensity Interval Training Resistance Training*	Resistance Training High-Intensity Interval Training Muscle Strength	2. Adults (21.8)	1. Aerobic training, 2. resistance training, 3. concurrent training 4. interval training (high-intensity)	8	Rate of force development, 1RM strength (leg press and half-squat), maximal aerobic capacity test (cycle ergometer), ultrasonography, muscle biopsies and histochemistry.
Effect of strengthening versus balance-proprioceptive exercises on lower extremity function in patients with juvenile idiopathic arthritis: a randomized, single-blind clinical trial	Baydogan, S. N., Tarakci, E., & Kasapcopur, O. (2015). Effect of strengthening versus balance-proprioceptive exercises on lower extremity function in patients with juvenile idiopathic arthritis: a randomized, single-blind clinical trial. American journal of physical medicine & rehabilitation, 94(6), 417–428. https://doi.org/10.1097/PHM.0000000000000279	https://pubmed.ncbi.nlm.nih.gov/25802953/	Exercise Therapy/methods* Muscle Strength/physiology* Walking/physiology Proprioception/physiology Range of Motion, Articular/physiology	Muscle Strength Exercise Therapy Range of Motion, Articular	1. Adolescents	1. Aerobic training, 2. resistance training	12	Pain, passive ROM, muscle strength, balance, functional ability, walking, stair-climbing performance.
Is hydrotherapy cost-effective? A randomised controlled trial of combined hydrotherapy programmes compared with physiotherapy land techniques in children with juvenile idiopathic arthritis	Epps, H., Ginnelly, L., Utley, M., Southwood, T., Gallivan, S., Sculpher, M., & Woo, P. (2005). Is hydrotherapy cost-effective? A randomised controlled trial of combined hydrotherapy programmes compared with physiotherapy land techniques in children with juvenile idiopathic arthritis. Health technology assessment (Winchester, England), 9(39), iii–59. https://doi.org/10.3310/hta9390	https://pubmed.ncbi.nlm.nih.gov/16181565/	Combined Modality Therapy Hydrotherapy/economics* Hydrotherapy/methods* Exercise Therapy/methods* Muscle Strength/physiology* Walking/physiology Proprioception/physiology Range of Motion, Articular/physiology	Hydrotherapy Muscle Strength	1. Adolescents	5. Aquatic training	10	Health services resource use, productivity costs, HRQoL, Cardiovascular fitness, pain, isometric muscle strength, patient satisfaction.
Effects of Pilates exercises on health-related quality of life in individuals with juvenile idiopathic arthritis	Mendonça, T. M., Terreri, M. T., Silva, C. H., Neto, M. B., Pinto, R. M., Natour, J., & Len, C. A. (2013). Effects of Pilates exercises on health-related quality of life in individuals with juvenile idiopathic arthritis. Archives of physical medicine and rehabilitation, 94(11), 2093–2102. https://doi.org/10.1016/j.apmr.2013.05.026	https://pubmed.ncbi.nlm.nih.gov/23806610/	Exercise Movement Techniques*	Physical Education and Training Exercise Movement Techniques (from Pilates exercises) Exercise Therapy	1. Adolescents (11.4)	2. Resistance training	26	HRQoL (PedsQL 4.0), MCID (minimal clinically important differences), Pain (VAS), Functional ability, (Childhood Health Assessment Questionnaire), joint ROM
Bone health in children and adolescents with juvenile idiopathic arthritis and the influence of short-term physical exercise	Sandstedt, E., Fasth, A., Fors, H., & Beckung, E. (2012). Bone health in children and adolescents with juvenile idiopathic arthritis and the influence of short-term physical exercise. Pediatric physical therapy : the official publication of the Section on Pediatrics of the American Physical Therapy Association, 24(2), 155–162. https://doi.org/10.1097/PEP.0b013e31824cce6e	https://pubmed.ncbi.nlm.nih.gov/22466383/	Exercise/physiology*	Exercise (from physical exercise) Exercise Therapy Muscle Strength	1. Adolescents (13.9)	1. Aerobic training, 2. resistance training	12	BMI, BMD (bone mineral density), BMC (bone mineral content)
Muscle strength, physical fitness and well-being in children and adolescents with juvenile idiopathic arthritis and the effect of an exercise programme: a randomized controlled trial	Sandstedt, E., Fasth, A., Eek, M. N., & Beckung, E. (2013). Muscle strength, physical fitness and well-being in children and adolescents with juvenile idiopathic arthritis and the effect of an exercise programme: a randomized controlled trial. Pediatric rheumatology online journal, 11(1), 7. https://doi.org/10.1186/1546-0096-11-7	https://pubmed.ncbi.nlm.nih.gov/23432796/	N/A	Resistance Training (from strength training) Physical Fitness Exercise therapu	1. Adolescents (13.9)	1. Aerobic training, 2. resistance training	12	Muscle strength, ROM, balance, fitness, well-being, pain/
The effects of vigorous exercise training on physical function in children with arthritis: a randomized, controlled, single-blinded trial	Singh-Grewal, D., Schneiderman-Walker, J., Wright, V., Bar-Or, O., Beyene, J., Selvadurai, H., Cameron, B., Laxer, R. M., Schneider, R., Silverman, E. D., Spiegel, L., Tse, S., Leblanc, C., Wong, J., Stephens, S., & Feldman, B. M. (2007). The effects of vigorous exercise training on physical function in children with arthritis: a randomized, controlled, single-blinded trial. Arthritis and rheumat…	https://pubmed.ncbi.nlm.nih.gov/17907238/	Exercise Therapy*	Exercise Therapy Exercise (from exercise training)	1. Adolescents (11.6)	1. Aerobic training	12	Anthropometry (height, weight, body fat), VO2submax (treadmill walking test), VO2peak (incremental, continuous walking task on treadmill), CHAQ, QoL.
Aquatic fitness training for children with juvenile idiopathic arthritis	Takken, T., Van Der Net, J., Kuis, W., & Helders, P. J. (2003). Aquatic fitness training for children with juvenile idiopathic arthritis. Rheumatology (Oxford, England), 42(11), 1408–1414. https://doi.org/10.1093/rheumatology/keg386	https://pubmed.ncbi.nlm.nih.gov/12832708/	Exercise Exercise Therapy/methods*	Physical Fitness Exercise Therapy	1. Adolescents (8.8)	1. Aerobic training, 5. aquatic training	20	Functional ability (CHAQ), HRQoL (Juvenile Arthritis Quality of Life Questionnaire, Child Health Questionnaire), Joint status, Physical fitness (cycle ergometer for VO2peak, 6-min walking test)
Efficacy of a land-based home exercise programme for patients with juvenile idiopathic arthritis: a randomized, controlled, single-blind study	Tarakci, E., Yeldan, I., Baydogan, S. N., Olgar, S., & Kasapcopur, O. (2012). Efficacy of a land-based home exercise programme for patients with juvenile idiopathic arthritis: a randomized, controlled, single-blind study. Journal of rehabilitation medicine, 44(11), 962–967. https://doi.org/10.2340/16501977-1051	https://pubmed.ncbi.nlm.nih.gov/23027068/	Exercise Therapy*	Exercise Therapy	1. Adolescnets (10)	2. Resistance training	12	Six-minute walk test, functional ability (CHAQ), Pain (VAS), QoL (PedsQL)
Effects of Combined Resistive Underwater Exercises and Interferential Current Therapy in Patients with Juvenile Idiopathic Arthritis: A Randomized Controlled Trial	Elnaggar, R. K., & Elshafey, M. A. (2016). Effects of Combined Resistive Underwater Exercises and Interferential Current Therapy in Patients with Juvenile Idiopathic Arthritis: A Randomized Controlled Trial. American journal of physical medicine & rehabilitation, 95(2), 96–102. https://doi.org/10.1097/PHM.0000000000000347	https://pubmed.ncbi.nlm.nih.gov/26135372/	Muscle Strength/physiology Combined Modality Therapy Electrical Stimulation Therapy* Resistance Training*	N/A	1. Adolescents (10)	2. Resistance training	12	Peak torque of quadricepts and hamstring, pain (VAS).
Testosterone replacement and resistance exercise in HIV-infected men with weight loss and low testosterone levels	Bhasin, S., Storer, T. W., Javanbakht, M., Berman, N., Yarasheski, K. E., Phillips, J., Dike, M., Sinha-Hikim, I., Shen, R., Hays, R. D., & Beall, G. (2000). Testosterone replacement and resistance exercise in HIV-infected men with weight loss and low testosterone levels. JAMA, 283(6), 763–770. https://doi.org/10.1001/jama.283.6.763	https://pubmed.ncbi.nlm.nih.gov/10683055/	Exercise/physiology*	Resistance Training Muscle Strength	2. Adults (43)	2. Resistance training	16	Changes in muscle strength, body weight, thigh muscle volume, lean body mass.
Effects of a supervised home-based aerobic and progressive resistance training regimen in women infected with human immunodeficiency virus: a randomized trial	Dolan, S. E., Frontera, W., Librizzi, J., Ljungquist, K., Juan, S., Dorman, R., Cole, M. E., Kanter, J. R., & Grinspoon, S. (2006). Effects of a supervised home-based aerobic and progressive resistance training regimen in women infected with human immunodeficiency virus: a randomized trial. Archives of internal medicine, 166(11), 1225–1231. https://doi.org/10.1001/archinte.166.11.1225	https://pubmed.ncbi.nlm.nih.gov/16772251/	Exercise Therapy* Physical Endurance	Resistance Training Cardiorespiratory Fitness	2. Adults (42)	1. Aerobic training, 2, resistance training	16	Exercise capacity and cardiorespiratory fitness (submaximal exercise test on cycle ergometer, VO2max), functional status (6MWT), body composition (height, weight, waist circumferences , waits-hip ratio, BMI), bioassays (total cholesterol, LDL cholesterol, HDL cholesterol, CD4 count, HIV viral load), nutrition evaluation (4-day food record).
Moderate-Intensity Exercise Improves Body Composition and Improves Physiological Markers of Stress in HIV-Infected Men	Dudgeon, W. D., Jaggers, J. R., Phillips, K. D., Durstine, J. L., Burgess, S. E., Lyerly, G. W., Davis, J. M., & Hand, G. A. (2012). Moderate-Intensity Exercise Improves Body Composition and Improves Physiological Markers of Stress in HIV-Infected Men. ISRN AIDS, 2012, 145127. https://doi.org/10.5402/2012/145127	https://pubmed.ncbi.nlm.nih.gov/24052871/	N/A	Exercise Exercise Therapy	2. Adults (44)	1. Aerobic training, 2. resistance training	6	Body composition (DXA), peak strength (1RM chest press, lat pull down, leg extension, leg curl).
Effects of a supervised exercise program on the physical fitness and immunological function of HIV-infected patients	Farinatti, P. T., Borges, J. P., Gomes, R. D., Lima, D., & Fleck, S. J. (2010). Effects of a supervised exercise program on the physical fitness and immunological function of HIV-infected patients. The Journal of sports medicine and physical fitness, 50(4), 511–518.	https://pubmed.ncbi.nlm.nih.gov/21178939/	Exercise* Muscle Strength/physiology	Physical Fitness Exercise Therapy	2. Adults (42.5)	1. Aerobic training, 2. resistance training	12	Submaximal aerobic capacity (3-stage cycle ergometer protocol), strength (12 RM test for leg press, seated bilateral row)
Effects of testosterone and progressive resistance training in eugonadal men with AIDS wasting. A randomized, controlled trial	Grinspoon, S., Corcoran, C., Parlman, K., Costello, M., Rosenthal, D., Anderson, E., Stanley, T., Schoenfeld, D., Burrows, B., Hayden, D., Basgoz, N., & Klibanski, A. (2000). Effects of testosterone and progressive resistance training in eugonadal men with AIDS wasting. A randomized, controlled trial. Annals of internal medicine, 133(5), 348–355. https://doi.org/10.7326/0003-4819-133-5-200009050-…	https://pubmed.ncbi.nlm.nih.gov/10979879/	Exercise Exercise Therapy* Weight Lifting	Resistance Training	2. Adults	2. Resistance training	12	Lean body mass and fat mass, cross-sectional muscle mass areas (leg and arm), peak isometric force of shoulder flexion, shoulder extension, elbow flexion, elbow extension, knee flexion, knee extension, dorsiflexion, grip), serum levels of total and free testosterone, CD4 cell counts, voral load.
Benefits of exercise training in Spanish prison inmates	Pérez-Moreno, F., Cámara-Sánchez, M., Tremblay, J. F., Riera-Rubio, V. J., Gil-Paisán, L., & Lucia, A. (2007). Benefits of exercise training in Spanish prison inmates. International journal of sports medicine, 28(12), 1046–1052. https://doi.org/10.1055/s-2007-965129	https://pubmed.ncbi.nlm.nih.gov/17549659/	Physical Education and Training* Physical Fitness/physiology*	Resistance Training Cardiorespiratory Fitness Physical Fitness	2. Adult	1. Aerobic training, 2, resistance training	16	Quality of life, body composition (body mass, estimated total muscle mass), blood variables (leukocyte, platelet, CD4 lymphocyte count), cardiorespiratory tests (HRpeak), dynamic strength endurance (6RM bench press, knee-extensor test).
Non-linear resistance training reduces inflammatory biomarkers in persons living with HIV: A randomized controlled trial	Zanetti, H. R., Cruz, L. G., Lourenço, C. L., Neves, F.deF., Silva-Vergara, M. L., & Mendes, E. L. (2016). Non-linear resistance training reduces inflammatory biomarkers in persons living with HIV: A randomized controlled trial. European journal of sport science, 16(8), 1232–1239. https://doi.org/10.1080/17461391.2016.1167962	https://pubmed.ncbi.nlm.nih.gov/27027897/	Muscle Strength/physiology Resistance Training/methods* Resistance Training/statistics & numerical data*	Resistance Training Muscle Strength	2. Adult	2. Resistance training	12	Anthropometry (skinfold calliper), Blood collection, inflammatory markers (IL-1beta, IL-6, IL-8, IL-10, TNF-alpha), Immunologic markers (CD4+, CD8+), muscle strength (1RM squat, bench press, hamstring curls, frontal pull, seated calf raise, shoulder press).
Effects of whey protein and resistance exercise on body cell mass, muscle strength, and quality of life in women with HIV	Agin, D., Gallagher, D., Wang, J., Heymsfield, S. B., Pierson, R. N., Jr, & Kotler, D. P. (2001). Effects of whey protein and resistance exercise on body cell mass, muscle strength, and quality of life in women with HIV. AIDS (London, England), 15(18), 2431–2440. https://doi.org/10.1097/00002030-200112070-00011	https://pubmed.ncbi.nlm.nih.gov/11740194/	Exercise*	Resistance Training	2. Adult	2. Resistance training	14	Body weight and body composition, 1RM maximum muscle strength, Quality of life
